# Supplementary material for: Reaction Mechanism of CO2 with Choline-Amino Acid Ionic Liquids: A Computational Study
Source: Entropy (Basel). 2022 Oct 31;24(11):1572. doi: 10.3390/e24111572 (PMC9689648; doi:10.3390/e24111572)
Supplement: Supplementary file 1 [file entropy-24-01572-s001.zip]

Archive with 1 entries (1 files):
- entropy-1954221-supplementary.pdf
